# Supplementary material for: The Early Sex-Specific Expression of the Fruitless Gene in the Asian Tiger Mosquito Aedes albopictus (Skuse) and Its Functional Conservation in Male Courtship
Source: Insects. 2025 Mar 7;16(3):280. doi: 10.3390/insects16030280 (PMC11943076; doi:10.3390/insects16030280)
Supplement: Supplementary file 1 [file insects-16-00280-s001.zip]

Archive with 1 entries (1 files):
- insects-3509386-supplementary.pdf
